# Supplementary material for: Involvement of Mitochondrial Mechanisms and Cyclooxygenase-2 Activation in the Effect of Desethylamiodarone on 4T1 Triple-Negative Breast Cancer Line
Source: Int J Mol Sci. 2022 Jan 28;23(3):1544. doi: 10.3390/ijms23031544 (PMC8836269; doi:10.3390/ijms23031544)
Supplement: Supplementary file 1 [file ijms-23-01544-s001.zip]

Archive with 1 entries (1 files):
- ijms-1511504 - supplementary for publication corrected 1-27.pdf
